# Supplementary material for: Human cytomegalovirus evades antibody-mediated immunity through endoplasmic reticulum-associated degradation of the FcRn receptor
Source: Nat Commun. 2019 Jul 9;10:3020. doi: 10.1038/s41467-019-10865-y (PMC6617459; doi:10.1038/s41467-019-10865-y)
Supplement: Supplementary file 4 — Source data [file 41467_2019_10865_MOESM4_ESM.xlsx]

## Sheet: Figure 2
		EEA1 and FcRn Pearson’s correlation coefficient
			FcRn+US11			FcRn			Reg: optical region
		Reg 1	0.11		Reg 1	0.61
		Reg 2	0.1		Reg 2	0.42
		Reg 3	0.16		Reg 3	0.36
		Reg 4	0.09		Reg 4	0.48
		Reg 5	0.06		Reg 5	0.39
		Reg 6	0.16		Reg 6	0.25
		Reg 7	0.09		Reg 7	0.46
		Reg 8	0.18		Reg 8	0.54
		Reg 9	0.11		Reg 9	0.5
		Reg 10	0.08		Reg 10	0.58
		EEA1 and TfR1 Pearson’s correlation coefficient
			FcRn+US11			FcRn			Reg: optical region
		Reg 1	0.61		Reg 1	0.69
		Reg 2	0.4		Reg 2	0.42
		Reg 3	0.46		Reg 3	0.56
		Reg 4	0.69		Reg 4	0.79
		Reg 5	0.26		Reg 5	0.69
		Reg 6	0.36		Reg 6	0.25
		Reg 7	0.69		Reg 7	0.76
		Reg 8	0.68		Reg 8	0.64
		Reg 9	0.51		Reg 9	0.6
		Reg 10	0.58		Reg 10	0.58
		The ratio of Endo-HR/Endo-HS
			FcRn+US11	FcRn
		Rep 1	0.426441	2.23019
		Rep 2	0.216594	3.22956
		Rep 3	0.169262	1.57021
			Rep: independent repeat

## Sheet: Figure 3
		FcRn level/BETA-tubulin level(%)in HeLa(FcRn&US11 )					Minutes	Rep 1	Rep 2	Rep 3		Rep: independent repeat
							0 min	100	100	100
							15 min	90.5042	70.8554	108.609
							30 min	69.3642	58.189	68.9293
							60 min	50.8555	28.9938	24.0761
							120 min	27.7862	11.4757	13.501
							240 min	13.0855	10.6118	11.5024
		FcRn level/BETA-tubulin level(%)in HeLa(FcRn)					Minutes	Rep 1	Rep 2	Rep 3		Rep: independent repeat
							0 min	100	100	100
							15 min	66.2182	99.3072	87.3791
							30 min	61.7541	78.0172	94.85
							60 min	83.057	72.8333	107.256
							120 min	56.7027	88.5951	112.598
							240 min	67.3699	63.6181	104.547
		Beta2m level/BETA-tubulin level(%) in HeLa(FcRn&US11)					Minutes	Rep 1	Rep 2	Rep 3		Rep: independent repeat
							0 min	100	100	100
							15 min	98.7142	119.966	102.812
							30 min	91.7998	105.851	109.765
							60 min	84.7577	118.588	108.045
							120 min	85.2066	117.092	103.708
							240 min	88.2176	103.049	107.703
		Beta2m level/BETA-tubulin level(%)in HeLa(FcRn)					Minutes	Rep 1	Rep 2	Rep 3		Rep: independent repeat
							0 min	100	100	100
							15 min	108.704	94.7924	85.8207
							30 min	87.2856	96.9287	77.9504
							60 min	80.3962	94.1159	78.9465
							120 min	71.7163	101.341	95.4948
							240 min	74.3945	91.2704	106.37
										Time	Rep 1	Rep 2	Rep 3		Rep: independent repeat
		FcRn level / BETA-tubulin level in HCMV-infected primary HUVEC Cells								0 min	1	1	1
										30 mins	0.830673	1.22594	0.795829
										60 mins	0.662294	0.779896	0.520305
										120 mins	0.319101	0.144528	0.324059
										240mins	0.193592	0.0961258	0.29205
										Time	Rep 1	Rep 2	Rep 3		Rep: independent repeat
		FcRn level / BETA-tubulin level in Mock-infected primary HUVEC Cells								0 min	1	1	1
										30 mins	0.991771	1.09215	1.02538
										60 mins	0.75417	0.971926	0.912958
										120 mins	0.775151	1.08092	0.936734
										240mins	0.721996	0.975311	0.929843
										Time	Rep 1	Rep 2	Rep 3		Rep: independent repeat
		FcRn level / BETA-tubulin level in siUS11-treated HCMV-infected primary HUVEC Cells								0 min	1	1	1.00001
										30 mins	1.02218	0.817932	1.00535
										60 mins	0.897043	0.756062	0.981685
										120 mins	0.764662	0.883466	0.981092
										240mins	0.611741	0.773582	0.704489
										Time	Rep 1	Rep 2	Rep 3		Rep: independent repeat
		beta2m level / BETA-tubulin level in HCMV-infected primary HUVEC Cells								0 min	1	1	1
										30 mins	0.953613	1.16501	1.2495
										60 mins	0.871154	1.19983	1.06028
										120 mins	1.13802	0.950214	0.997726
										240mins	0.996105	1.06204	1.17716
										Time	Rep 1	Rep 2	Rep 3		Rep: independent repeat
		beta2m level / BETA-tubulin level in Mock-infected primary HUVEC Cells								0 min	1	1	1
										30 mins	0.868807	1.12596	1.05202
										60 mins	0.774591	1.02622	1.20475
										120 mins	0.817428	1.23738	1.14689
										240mins	0.941611	0.97707	1.18439
										Time	Rep 1	Rep 2	Rep 3		Rep: independent repeat
		beta2m level / BETA-tubulin level in HCMV-infected siUS11-treated HUVEC Cells								0 min	1	1	1
										30 mins	0.944699	0.901779	0.860905
										60 mins	0.810455	0.878504	0.993349
										120 mins	0.834361	1.17579	0.960887
										240mins	0.802927	1.08585	1.00902

## Sheet: Figure 4
								Time	Rep 1	Rep 2	Rep 3		Rep: independent repeat
		FcRn level / BETA-tubulin level in HeLa(FcRn+US11) cells						0 min	1	1	1
								60mins	0.380933	0.529559	0.499541
								1200mins	0.196099	0.256514	0.18321
								Time	Rep 1	Rep 2	Rep 3		Rep: independent repeat
		FcRn level / BETA-tubulin level in HeLa(FcRn+US11Q192L) cells						0 min	1	1	1
								60mins	0.754868	0.99154	0.81534
								120mins	0.90603	0.83372	0.724912
			FcRn level / BETA-tubulin level in SiCtr-treated HeLa(FcRn+US11)cells							Time	Rep 1	Rep 2	Rep 3		Rep: independent repeat
										0min	1	1	1
										30mins	0.712124	0.6972	0.780852
										60mins	0.499495	0.437487	0.246943
										120mins	0.270257	0.117909	0.0964259
			FcRn level / BETA-tubulin level in SiTMEM129-treated HeLa(FcRn+US11)cells							Time	Rep 1	Rep 2	Rep 3		Rep: independent repeat
										0min	1	1	1
										30mins	0.628273	0.921216	0.889677
										60mins	0.785531	0.913869	0.800396
										120mins	0.654235	0.914263	0.684316

## Sheet: Figure 5
								Time	Rep 1	Rep 2	Rep 3		Rep: independent repeat
		FcRn level / BETA-tubulin level in HeLa(US11+FcRn WT) cells						0 min	1	1	1
								30mins	1.22938	0.945231	0.832114
								60mins	0.567698	0.604793	0.513044
								120mins	0.262883	0.208031	0.352576
								Time	Rep 1	Rep 2	Rep 3		Rep: independent repeat
		FcRn level / BETA-tubulin level in HeLa(US11+FcRn CT-/-) cells						0 min	1	1	1
								30mins	0.84163	0.800136	1.10836
								60mins	0.956471	0.851868	0.851422
								120mins	0.855729	0.918777	0.801525
								Time	Rep 1	Rep 2	Rep 3		Rep: independent repeat
		FcRn level / BETA-tubulin level in HeLa(US11+FcRn 365A-/-) cells						0 min	1	1	1
								30mins	1.02374	1.074	0.990097
								60mins	0.868053	1.05586	1.05077
								120mins	0.800452	1.02217	0.957439

## Sheet: Figure 7
			FcRn level / BETA-tubulin level in SiUbe2j1-treated HeLa(FcRn+US11)cells							Time	Rep 1	Rep 2	Rep 3		Rep: independent repeat
										0min	1	1	1
										30mins	0.563952	0.793232	0.965334
										60mins	0.38527	0.453185	0.320352
										120mins	0.248316	0.130934	0.155969
			FcRn level / BETA-tubulin level in SiUbe2j2-treated HeLa(FcRn+US11)cells							Time	Rep 1	Rep 2	Rep 3		Rep: independent repeat
										0min	1	1	1
										30mins	1.11217	0.990811	1.13439
										60mins	1.01089	0.823977	0.732976
										120mins	0.722521	0.534265	0.902089

## Sheet: Figure 8
														The ratio of Beta-2 microglobulin eluted / Input
					The ratio of FcRn eluted / Input										FcRn+US11	FcRn
						FcRn+US11	FcRn							Rep 1	0.192432	0.786352
					Rep 1	0.073231	0.903461							Rep 2	0.14533	0.397862
					Rep 2	0.0891269	1.53219							Rep 3	0.105886	0.742323
					Rep 3	0.10788	1.17409
															Rep: independent repeat
						Rep: independent repeat
														IgG (ng/ml) transcytosis in HCMV-or Mock-infected Caco-2 cells
																Caco-2 (HCMV)		Caco-2 (Mock)
																4oC	37oC	4oC	37oC
															Rep 1	3.97763	47.9571	1.86731	176.452
															Rep 2	5.51838	48.5004	4.13116	191.63
															Rep 3	7.47188	56.6157	5.16092	200.553
															Rep: independent repeat
														IgG (ng/ml) transcytosis in HCMV-or Mock-infected BeWo cells
																BeWo (HCMV)		BeWo (Mock)
																4oC	37oC	4oC	37oC
															Rep 1	3.40625	22.4687	2.46875	80.2812
															Rep 2	4.03125	20.5937	4.03125	79.0312
															Rep 3	2.78125	29.6562	2.78125	98.7188
															Rep 4	2.46875	18.4062	2.46875	64.3438
																Rep: independent repeat
														IgG (ng/ml) transcytosis in Caco-2 (US11) or Caco-2 (Vector) cells
																Caco-2 (US11)		Caco-2 (Vector)
																4oC	37oC	4oC	37oC
															Rep 1	4.41944	70.2806	3.99634	176.977
															Rep 2	6.25278	74.0022	6.23107	187.188
															Rep 3	5.59093	76.1933	6.39838	198.375
															Rep: independent repeat

## Sheet: Figure 9
			IgG concentration (mg/ml) in HCMV-or Mock-infected HMEC-1 cells medium after incubation time from 0 to 48 hours
				HMEC-1(HCMV)					HMEC-1(Mock)
				0 hours	12 hours	24 hours	36 hours	48 hours	0 hours	12 hours	24 hours	36 hours	48 hours
			Rep 1	49.1425	46.8427	45.0875	40.651	31.9697	46.172	44.6074	44.3153	44.8301	42.3899
			Rep 2	47.6044	45.3055	43.7807	39.6273	30.1576	48.2848	44.3164	43.6609	42.4743	38.6465
			Rep 3	45.1546	43.535	38.889	37.6522	28.5557	47.4611	47.5514	45.3856	43.0454	40.712
					Rep: independent repeat
			EEA1 and IgG Pearson’s correlation coefficient
				Mock			HCMV
			Reg 1	0.63		Reg 1	0.21			Reg: optical region
			Reg 2	0.74		Reg 2	0.16
			Reg 3	0.45		Reg 3	0.16
			Reg 4	0.69		Reg 4	0.09
			Reg 5	0.67		Reg 5	0.24
			Reg 6	0.39		Reg 6	0.31
			Reg 7	0.62		Reg 7	0.09
			Reg 8	0.68		Reg 8	0.27
			Reg 9	0.71		Reg 9	0.17
			Reg 10	0.58		Reg 10	0.08
			LAMP1 and IgG Pearson’s correlation coefficient
				Mock			HCMV				Reg: optical region
			Reg 1	0.11		Reg 1	0.69
			Reg 2	0.13		Reg 2	0.53
			Reg 3	0.06		Reg 3	0.64
			Reg 4	0.09		Reg 4	0.79
			Reg 5	0.05		Reg 5	0.69
			Reg 6	0.16		Reg 6	0.55
			Reg 7	0.09		Reg 7	0.62
			Reg 8	0.17		Reg 8	0.59
			Reg 9	0.11		Reg 9	0.61
			Reg 10	0.08		Reg 10	0.75

## Sheet: Supplementary Fig 5
												Time	Rep 1	Rep 2	Rep 3		Rep: independent repeat
					FcRn level / BETA-tubulin level in HCMV-infected Caco-2 Cells							0 min	1	1	1
												30 mins	0.827604	0.875607	0.969996
												60 mins	0.424518	0.56562	0.61907
												120 mins	0.224797	0.388059	0.339633
												240mins	0.201132	0.284433	0.249409
												Time	Rep 1	Rep 2	Rep 3		Rep: independent repeat
					FcRn level / BETA-tubulin level in Mock-infected Caco-2 Cells							0 min	1	1	1
												30 mins	0.930052	0.878488	0.637226
												60 mins	0.858049	0.710731	1.10292
												120 mins	0.949828	0.896735	1.0197
												240mins	0.797363	0.929266	0.97803
												Time	Rep 1	Rep 2	Rep 3		Rep: independent repeat
					FcRn level / BETA-tubulin level in SiUS11-treated HCMV-infected Caco-2 Cells							0 min	1	1	1
												30 mins	0.93729	1.00155	0.767432
												60 mins	0.944545	0.874691	0.907611
												120 mins	0.916849	0.794775	0.800055
												240mins	0.747564	0.721734	0.642925
												Time	Rep 1	Rep 2	Rep 3		Rep: independent repeat
					beta2m level / BETA-tubulin level in HCMV-infected Caco-2 Cells							0 min	1	1	1
												30 mins	0.849938	1.07108	0.849815
												60 mins	0.845096	0.923026	0.808316
												120 mins	0.737938	0.966667	1.08142
												240mins	0.800167	0.960246	0.942877
												Time	Rep 1	Rep 2	Rep 3		Rep: independent repeat
					beta2m level / BETA-tubulin level in Mock-infected Caco-2 Cells							0 min	1	1	1
												30 mins	0.779785	0.804109	0.916554
												60 mins	0.657531	0.911678	0.968613
												120 mins	0.662951	0.908732	0.86119
												240mins	0.639435	0.906646	0.731222
												Time	Rep 1	Rep 2	Rep 3		Rep: independent repeat
					beta2m level / BETA-tubulin level insiUS11-treated HCMV-infected Caco-2 Cells							0 min	1	1	1
												30 mins	0.98712	0.934991	0.864229
												60 mins	0.841734	0.829969	0.892425
												120 mins	0.810737	0.885297	0.931348
												240mins	0.796187	0.95667	0.746054
				34 PCR cycle
				FcRn mRNA level / GAPDH mRNA level in HCMV-infected Caco-2 Cells							Time
											0 min	0.845549
											30 mins	0.816283
											60 mins	0.669209
											120 mins	0.767344
											240mins	0.936289
											Time
				FcRn mRNA level / GAPDH mRNA level in Mock-infected Caco-2 Cells							0 min	0.864764
											30 mins	0.930691
											60 mins	0.730176
											120 mins	0.829927
											240mins	0.876302
				29 PCR cycle
				FcRn mRNA level / GAPDH mRNA level in HCMV-infected Caco-2 Cells							Time
											0 min	0.436456
											30 mins	0.484826
											60 mins	0.517847
											120 mins	0.586646
											240mins	0.529713
											Time
				FcRn mRNA level / GAPDH mRNA level in Mock-infected Caco-2 Cells							0 min	0.573812
											30 mins	0.421372
											60 mins	0.53816
											120 mins	0.496273
											240mins	0.466218

## Sheet: Supplementary Fig 7
									Time	Rep 1	Rep 2		Rep: independent repeat
			FcRn level / BETA-tubulin level in HCMV-infected HFF-FcRn Cells						0 min	1	1
									30 mins	0.803488	0.513824
									60 mins	0.555839	0.312782
									120 mins	0.135073	0.0614124
									240mins	0.0777045	0.0502951
									Time	Rep 1	Rep 2		Rep: independent repeat
			FcRn level / BETA-tubulin level in Mock-infected HFF-FcRn Cells						0 min	1	1
									30 mins	0.927217	0.908473
									60 mins	0.916557	1.0864
									120 mins	0.936928	0.818247
									240mins	0.997405	0.884363
									Time	Rep 1	Rep 2		Rep: independent repeat
			FcRn level / BETA-tubulin level in HCMV ΔUS1–12 HFF-FcRn Cells						0 min	1	1
									30 mins	1.16801	0.940264
									60 mins	1.05263	0.9232
									120 mins	0.994241	0.853471
									240mins	0.819269	0.947464
			beta2m level / BETA-tubulin level in HCMV-infected HFF-FcRn Cells						0 min	1	1
									30 mins	1.14727	0.755286
									60 mins	0.984761	1.17934
									120 mins	1.0728	0.863521
									240mins	1.16981	0.862507
									Time	Rep 1	Rep 2		Rep: independent repeat
			beta2m level / BETA-tubulin level in Mock-infected HFF-FcRn Cells						0 min	1	1
									30 mins	0.939629	0.722142
									60 mins	0.805238	0.925872
									120 mins	1.08502	0.832801
									240mins	1.09914	0.797382
									Time	Rep 1	Rep 2		Rep: independent repeat
			beta2m level / BETA-tubulin level in HCMV ΔUS2–11 HFF-FcRn Cells						0 min	1	1
									30 mins	1.01632	0.864344
									60 mins	0.946882	0.891101
									120 mins	0.826519	0.841898
									240mins	0.890611	0.88465

## Sheet: Supplementary Fig 10
			EEA1 and IgG Pearson’s correlation coefficient
				FcRn			FcRn+US11			Reg: optical region
			Reg 1	0.61		Reg 1	0.11
			Reg 2	0.49		Reg 2	0.13
			Reg 3	0.36		Reg 3	0.07
			Reg 4	0.58		Reg 4	0.12
			Reg 5	0.29		Reg 5	0.05
			Reg 6	0.35		Reg 6	0.15
			Reg 7	0.46		Reg 7	0.09
			Reg 8	0.64		Reg 8	0.27
			Reg 9	0.5		Reg 9	0.11
			Reg 10	0.78		Reg 10	0.08
			LAMP1 and IgG Pearson’s correlation coefficient
				FcRn			FcRn+US11			Reg: optical region
			Reg 1	0.13		Reg 1	0.41
			Reg 2	0.08		Reg 2	0.63
			Reg 3	0.16		Reg 3	0.47
			Reg 4	0.1		Reg 4	0.48
			Reg 5	0.09		Reg 5	0.59
			Reg 6	0.15		Reg 6	0.55
			Reg 7	0.09		Reg 7	0.62
			Reg 8	0.17		Reg 8	0.79
			Reg 9	0.14		Reg 9	0.6
			Reg 10	0.15		Reg 10	0.65

[truncated: 4 more sheets: Supplementary Fig 11, Supplementary Fig 12, Supplementary Fig 13, Supplementary Fig 14]
